# Supplementary material for: Safety, Tolerability, and Immunogenicity of RSVpreF Vaccine in Pregnant Individuals Living with HIV
Source: Vaccines (Basel). 2025 Dec 1;13(12):1218. doi: 10.3390/vaccines13121218 (PMC12737651; doi:10.3390/vaccines13121218)
Supplement: Supplementary file 1 [file vaccines-13-01218-s001.zip]

Archive with 18 entries (18 files):
- Figure S1.pdf
- Figure S2.pdf
- Figure S3.pdf
- Figure S4.pdf
- Figure S5.pdf
- Supplementary File S1.pdf
- Table S1.pdf
- Table S2.pdf
- Table S3.pdf
- Table S4.pdf
- Table S5.pdf
- Table S6.pdf
- Table S7.pdf
- Table S8.pdf
- Table S9.pdf
- Table S10.pdf
- Table S11.pdf
- Table S12.pdf
